# Supplementary material for: Software-Based Transformation of White Light Endoscopy Images to Hyperspectral Images for Improved Gastrointestinal Disease Detection
Source: Diagnostics (Basel). 2025 Jun 30;15(13):1664. doi: 10.3390/diagnostics15131664 (PMC12248717; doi:10.3390/diagnostics15131664)
Supplement: Supplementary file 1 [file diagnostics-15-01664-s001.zip]

Archive with 1 entries (1 files):
- diagnostics-3660147-supplementary.pdf
